# Supplementary material for: Radio Wave-Activated Chemotherapy—A Novel Nanoparticle Thermoresponsive Copolymer Drug Delivery Platform
Source: Materials (Basel). 2023 Mar 21;16(6):2482. doi: 10.3390/ma16062482 (PMC10059094; doi:10.3390/ma16062482)
Supplement: Supplementary file 1 [file materials-16-02482-s001.zip]

Archive with 1 entries (1 files):
- materials-2106039-supplementary.pdf
